# Supplementary material for: Immunosuppression as a Hub for SARS-CoV-2 Mutational Drift
Source: Viruses. 2023 Mar 27;15(4):855. doi: 10.3390/v15040855 (PMC10145566; doi:10.3390/v15040855)
Supplement: Supplementary file 1 [file viruses-15-00855-s001.zip]

Archive with 1 entries (1 files):
- viruses-2196368-supplementary.xlsx
