# Supplementary material for: Immunosuppression as a Hub for SARS-CoV-2 Mutational Drift
Source: Viruses. 2023 Mar 27;15(4):855. doi: 10.3390/v15040855 (PMC10145566; doi:10.3390/v15040855)
Supplement: Supplementary file 1 [file viruses-15-00855-s001.zip › viruses-2196368-supplementary.xlsx]

## Sheet: Table S1
Table S1. Complete table of mutations identified in the sequence of interest.
POS	REF	ALT	REF_DP	ALT_DP	ALT_FREQ	REF_AA	ALT_AA	GENE
241	C	T	0	2144	1	NA	NA	NA
913	C	T	1	4165	1	S	S	ORF1ab
1723	T	C	649	37	0.05	A	A	ORF1ab
2650	C	T	97	12	0.11	D	D	ORF1ab
2672	G	C	93	12	0.11	A	P	ORF1ab
2746	T	C	111	8	0.07	D	D	ORF1ab
3037	C	T	0	390	1	F	F	ORF1ab
3041	C	G	368	21	0.05	P	A	ORF1ab
3267	C	T	0	1498	1	T	I	ORF1ab
4052	C	T	436	14	0.03	L	F	ORF1ab
4394	G	T	1383	45	0.03	E	*	ORF1ab
4598	C	T	1037	33	0.03	L	F	ORF1ab
5388	C	A	0	405	1	A	D	ORF1ab
5655	T	C	3101	96	0.03	L	P	ORF1ab
5986	C	T	0	60	1	F	F	ORF1ab
6354	C	T	12325	646	0.05	S	L	ORF1ab
6706	C	T	0	252	1	N	N	ORF1ab
6794	C	T	314	15	0.05	L	L	ORF1ab
6954	T	C	0	215	1	I	T	ORF1ab
7279	C	T	1	44	0.98	F	F	ORF1ab
7524	G	T	1715	153	0.08	R	I	ORF1ab
7528	C	T	1776	83	0.04	V	V	ORF1ab
7926	C	G	460	29	0.06	A	G	ORF1ab
8078	C	T	0	1983	1	P	S	ORF1ab
8929	T	C	482	51	0.1	V	V	ORF1ab
8950	C	T	2	816	1	I	I	ORF1ab
9399	C	G	297	18	0.06	A	G	ORF1ab
9487	C	T	343	11	0.03	Y	Y	ORF1ab
9642	T	C	1334	51	0.04	I	T	ORF1ab
9859	A	C	114	8	0.06	L	L	ORF1ab
9860	T	G	39	8	0.07	L	V	ORF1ab
9860	T	A	39	74	0.61	L	I	ORF1ab
9861	T	A	30	94	0.75	L	*	ORF1ab
9862	A	G	115	10	0.08	L	L	ORF1ab
9863	C	A	99	17	0.14	P	T	ORF1ab
9864	C	G	28	12	0.11	P	R	ORF1ab
9864	C	A	28	73	0.65	P	H	ORF1ab
9867	T	G	36	4	0.04	L	R	ORF1ab
9867	T	A	36	64	0.62	L	H	ORF1ab
9869	A	T	39	62	0.61	T	S	ORF1ab
9870	C	G	27	11	0.11	T	R	ORF1ab
9870	C	A	27	64	0.63	T	K	ORF1ab
9872	C	T	30	62	0.65	Q	*	ORF1ab
9872	C	G	30	3	0.03	Q	E	ORF1ab
9875	T	G	42	59	0.58	Y	D	ORF1ab
9880	T	A	46	60	0.57	N	K	ORF1ab
9882	G	T	43	32	0.43	R	I	ORF1ab
9883	A	G	44	17	0.28	R	R	ORF1ab
10323	A	G	1	2811	1	K	R	ORF1ab
10787	G	A	533	35	0.06	D	N	ORF1ab
11115	G	T	0	6733	1	G	V	ORF1ab
11161	G	T	6932	520	0.07	K	N	ORF1ab
11176	T	G	6936	568	0.08	C	W	ORF1ab
11243	G	T	6658	623	0.09	V	L	ORF1ab
11288	T	G	27	104	0.3	S	A	ORF1ab
11288	T	A	27	213	0.62	S	T	ORF1ab
11289	C	A	193	104	0.35	S	Y	ORF1ab
11290	T	G	193	95	0.33	S	S	ORF1ab
11291	G	C	1	29	0.13	G	R	ORF1ab
11291	G	A	1	193	0.87	G	S	ORF1ab
11292	G	A	93	24	0.21	G	D	ORF1ab
11293	T	A	94	8	0.08	G	G	ORF1ab
11296	T	G	0	88	0.99	F	L	ORF1ab
12205	G	T	2215	77	0.03	L	F	ORF1ab
12501	C	G	1071	44	0.04	T	R	ORF1ab
12763	C	T	5	1645	1	D	D	ORF1ab
13680	C	T	2712	87	0.03	Y	Y	ORF1ab
13792	C	G	4166	178	0.04	R	G	ORF1ab
14408	C	T	0	2075	1	P	L	ORF1ab
14676	C	T	4	3984	1	P	P	ORF1ab
14817	T	C	3224	123	0.04	N	N	ORF1ab
15279	C	T	0	1756	1	H	H	ORF1ab
16176	T	C	0	2170	1	T	T	ORF1ab
16392	T	C	39	6	0.13	A	A	ORF1ab
17718	C	G	1076	41	0.04	G	G	ORF1ab
17966	C	G	288	14	0.05	S	C	ORF1ab
18194	G	T	827	37	0.04	R	I	ORF1ab
18310	G	T	4739	286	0.06	V	F	ORF1ab
19295	T	G	10	6	0.35	L	W	ORF1ab
20178	C	G	35	6	0.15	V	V	ORF1ab
20469	G	A	53	9	0.14	A	A	ORF1ab
21529	T	A	26	13	0.33	S	T	ORF1ab
21532	A	T	23	16	0.38	S	C	ORF1ab
21533	G	T	23	17	0.4	S	I	ORF1ab
21534	T	C	26	16	0.38	S	S	ORF1ab
21539	T	C	23	29	0.52	V	A	ORF1ab
21539	T	A	23	4	0.07	V	D	ORF1ab
21546	T	G	110	8	0.07	V	V	ORF1ab
21546	T	A	110	5	0.04	V	V	ORF1ab
21547	A	G	34	81	0.65	N	D	ORF1ab
21547	A	C	34	8	0.06	N	H	ORF1ab
21548	A	T	30	94	0.76	N	I	ORF1ab
21549	C	T	35	85	0.71	N	N	ORF1ab
21550	A	C	26	101	0.8	N	H	ORF1ab
21551	A	T	26	108	0.81	N	I	ORF1ab
21575	C	T	1	149	0.99	L	F	S
21650	A	C	166	9	0.05	N	H	S
21766	A	T	0	6	0.23	I	I	S
21766	A	C	0	20	0.77	I	I	S
21767	C	T	28	8	0.19	H	Y	S
21767	C	G	28	7	0.16	H	D	S
21768	A	C	52	17	0.25	H	P	S
21770	G	A	52	26	0.33	V	I	S
21992	T	G	72	77	0.52	Y	D	S
21993	A	T	68	79	0.53	Y	F	S
21994	T	C	769	66	0.08	Y	Y	S
21995	T	C	773	54	0.07	Y	H	S
23063	A	T	0	43	1	N	Y	S
23271	C	A	0	12571	1	A	D	S
23403	A	G	3	12542	1	D	G	S
23604	C	A	0	719	1	P	H	S
23606	C	T	694	24	0.03	R	W	S
23709	C	T	0	692	1	T	I	S
23790	G	C	289	9	0.03	C	S	S
24506	T	G	1	1353	1	S	A	S
24764	G	T	3319	115	0.03	V	F	S
24914	G	C	1	3606	1	D	H	S
25240	C	T	2852	98	0.03	A	A	S
25423	G	T	0	3117	1	G	*	ORF3a
25844	C	T	0	449	1	T	I	ORF3a
26225	A	T	1080	43	0.04	NA	NA	NA
26226	A	T	1094	42	0.04	NA	NA	NA
26228	C	T	1126	42	0.04	NA	NA	NA
26229	T	A	1127	43	0.04	NA	NA	NA
26233	G	C	1137	54	0.05	NA	NA	NA
26234	A	T	1112	56	0.05	NA	NA	NA
26452	G	C	2086	71	0.03	V	L	E
26455	C	T	2012	65	0.03	P	S	E
26456	C	T	2071	89	0.04	P	L	E
26464	C	G	2159	437	0.17	L	V	E
26466	G	T	2163	146	0.06	L	L	E
26466	G	A	2163	323	0.12	L	L	E
26467	G	C	2275	355	0.13	V	L	E
26962	G	T	209	7	0.03	G	V	M
27027	A	T	259	9	0.03	T	S	M
27030	G	T	259	16	0.05	V	F	M
27030	G	C	259	22	0.07	V	L	M
27031	T	C	296	74	0.2	V	A	M
27033	G	T	283	100	0.26	A	S	M
27034	C	G	272	103	0.27	A	G	M
27037	C	G	274	147	0.34	T	R	M
27038	A	T	410	18	0.04	T	T	M
27039	T	A	412	14	0.03	S	T	M
27040	C	A	413	25	0.06	S	*	M
27577	C	T	0	18	1	Q	*	ORF7a
27972	C	T	0	458	1	Q	*	ORF8
28048	G	T	0	374	1	R	I	ORF8
28111	A	G	0	7367	1	Y	C	ORF8
28240	T	C	16896	774	0.04	V	A	ORF8
28242	G	C	16742	2237	0.12	V	L	ORF8
28245	T	G	16775	2490	0.13	L	V	ORF8
28254	A	C	16521	670	0.04	I	L	ORF8
28271	A	T	489	631	0.56	NA	NA	NA
28280	G	C	15	20960	1	D	H	N
28281	A	T	10	20958	1	D	V	N
28282	T	A	100	21138	1	D	E	N
28773	T	G	284	12	0.04	L	W	N
28780	A	C	278	11	0.04	K	N	N
28781	G	C	283	11	0.04	G	R	N
28881	G	A	0	362	1	R	K	N
28882	G	A	0	362	1	R	R	N
28883	G	C	0	367	1	G	R	N
28968	G	T	284	10	0.03	S	I	N
28970	A	T	276	10	0.03	K	*	N
28973	A	G	276	11	0.04	M	V	N
28975	G	T	292	10	0.03	M	I	N
28977	C	T	17	278	0.88	S	F	N
28977	C	G	17	15	0.05	S	C	N
28979	G	T	293	14	0.04	G	C	N
28980	G	C	311	14	0.04	G	A	N
28981	T	C	310	12	0.04	G	G	N
28982	A	G	288	12	0.04	K	E	N
28982	A	C	288	12	0.04	K	Q	N
28983	A	T	278	21	0.07	K	I	N
28983	A	C	278	15	0.05	K	T	N
28984	A	T	280	22	0.07	K	N	N
28984	A	G	280	25	0.08	K	K	N
28985	G	T	288	39	0.12	G	C	N
28985	G	C	288	11	0.03	G	R	N
28990	A	T	310	91	0.22	Q	H	N
29038	T	C	1584	64	0.04	S	S	N
29524	T	C	0	249	1	T	T	N
29754	C	T	85	5	0.06	NA	NA	NA
